# Supplementary material for: Accelerating charge transfer via nonconjugated polyelectrolyte interlayers toward efficient versatile photoredox catalysis
Source: Commun Chem. 2021 Oct 22;4:150. doi: 10.1038/s42004-021-00589-w (PMC9814354; doi:10.1038/s42004-021-00589-w)
Supplement: Supplementary file 3 — Supplementary Data 1 [file 42004_2021_589_MOESM3_ESM.txt]

data_CdS\(1\1\0)
_audit_creation_date              2021-09-30
_audit_creation_method            'Materials Studio'
_symmetry_space_group_name_H-M    'P1'
_symmetry_Int_Tables_number       1
_symmetry_cell_setting            triclinic
loop_
_symmetry_equiv_pos_as_xyz
  x,y,z
_cell_length_a                    17.9025
_cell_length_b                    12.6590
_cell_length_c                    35.6314
_cell_angle_alpha                 90.0000
_cell_angle_beta                  90.0000
_cell_angle_gamma                 90.0000
loop_
_atom_site_label
_atom_site_type_symbol
_atom_site_fract_x
_atom_site_fract_y
_atom_site_fract_z
_atom_site_U_iso_or_equiv
_atom_site_adp_type
_atom_site_occupancy
S1     S     0.07660   0.08333   0.00000   0.00000  Uiso   1.00
S2     S     0.08551   0.09152   0.22788   0.00000  Uiso   1.00
S3     S     0.07968   0.08379   0.11571   0.00000  Uiso   1.00
S4     S     0.24326   0.25000   0.05921   0.00000  Uiso   1.00
S5     S     0.24572   0.26902   0.28710   0.00000  Uiso   1.00
S6     S     0.24845   0.25108   0.17145   0.00000  Uiso   1.00
Cd7    Cd    0.32871   0.08393   0.17223   0.00000  Uiso   1.00
Cd8    Cd    0.15845   0.25042   0.11639   0.00000  Uiso   1.00
Cd9    Cd    0.15993   0.25000   0.00000   0.00000  Uiso   1.00
Cd10   Cd    0.16567   0.25805   0.22961   0.00000  Uiso   1.00
Cd11   Cd    0.32660   0.08333   0.05921   0.00000  Uiso   1.00
Cd12   Cd    0.30985   0.10248   0.27093   0.00000  Uiso   1.00
S13    S     0.40993   0.08333   0.00000   0.00000  Uiso   1.00
S14    S     0.41884   0.09152   0.22788   0.00000  Uiso   1.00
S15    S     0.41301   0.08379   0.11571   0.00000  Uiso   1.00
S16    S     0.57660   0.25000   0.05921   0.00000  Uiso   1.00
S17    S     0.57905   0.26902   0.28710   0.00000  Uiso   1.00
S18    S     0.58179   0.25108   0.17145   0.00000  Uiso   1.00
Cd19   Cd    0.66204   0.08393   0.17223   0.00000  Uiso   1.00
Cd20   Cd    0.49178   0.25042   0.11639   0.00000  Uiso   1.00
Cd21   Cd    0.49326   0.25000   0.00000   0.00000  Uiso   1.00
Cd22   Cd    0.49901   0.25805   0.22961   0.00000  Uiso   1.00
Cd23   Cd    0.65993   0.08333   0.05921   0.00000  Uiso   1.00
Cd24   Cd    0.64318   0.10248   0.27093   0.00000  Uiso   1.00
S25    S     0.74326   0.08333   0.00000   0.00000  Uiso   1.00
S26    S     0.75217   0.09152   0.22788   0.00000  Uiso   1.00
S27    S     0.74635   0.08379   0.11571   0.00000  Uiso   1.00
S28    S     0.90993   0.25000   0.05921   0.00000  Uiso   1.00
S29    S     0.91238   0.26902   0.28710   0.00000  Uiso   1.00
S30    S     0.91512   0.25108   0.17145   0.00000  Uiso   1.00
Cd31   Cd    0.99538   0.08393   0.17223   0.00000  Uiso   1.00
Cd32   Cd    0.82512   0.25042   0.11639   0.00000  Uiso   1.00
Cd33   Cd    0.82660   0.25000   0.00000   0.00000  Uiso   1.00
Cd34   Cd    0.83234   0.25805   0.22961   0.00000  Uiso   1.00
Cd35   Cd    0.99326   0.08333   0.05921   0.00000  Uiso   1.00
Cd36   Cd    0.97652   0.10248   0.27093   0.00000  Uiso   1.00
S37    S     0.07660   0.41667   0.00000   0.00000  Uiso   1.00
S38    S     0.08551   0.42485   0.22788   0.00000  Uiso   1.00
S39    S     0.07968   0.41712   0.11571   0.00000  Uiso   1.00
S40    S     0.24326   0.58333   0.05921   0.00000  Uiso   1.00
S41    S     0.24572   0.60235   0.28710   0.00000  Uiso   1.00
S42    S     0.24845   0.58441   0.17145   0.00000  Uiso   1.00
Cd43   Cd    0.32871   0.41727   0.17223   0.00000  Uiso   1.00
Cd44   Cd    0.15845   0.58376   0.11639   0.00000  Uiso   1.00
Cd45   Cd    0.15993   0.58333   0.00000   0.00000  Uiso   1.00
Cd46   Cd    0.16567   0.59138   0.22961   0.00000  Uiso   1.00
Cd47   Cd    0.32660   0.41667   0.05921   0.00000  Uiso   1.00
Cd48   Cd    0.30985   0.43581   0.27093   0.00000  Uiso   1.00
S49    S     0.40993   0.41667   0.00000   0.00000  Uiso   1.00
S50    S     0.41884   0.42485   0.22788   0.00000  Uiso   1.00
S51    S     0.41301   0.41712   0.11571   0.00000  Uiso   1.00
S52    S     0.57660   0.58333   0.05921   0.00000  Uiso   1.00
S53    S     0.57905   0.60235   0.28710   0.00000  Uiso   1.00
S54    S     0.58179   0.58441   0.17145   0.00000  Uiso   1.00
Cd55   Cd    0.66204   0.41727   0.17223   0.00000  Uiso   1.00
Cd56   Cd    0.49178   0.58376   0.11639   0.00000  Uiso   1.00
Cd57   Cd    0.49326   0.58333   0.00000   0.00000  Uiso   1.00
Cd58   Cd    0.49901   0.59138   0.22961   0.00000  Uiso   1.00
Cd59   Cd    0.65993   0.41667   0.05921   0.00000  Uiso   1.00
Cd60   Cd    0.64318   0.43581   0.27093   0.00000  Uiso   1.00
S61    S     0.74326   0.41667   0.00000   0.00000  Uiso   1.00
S62    S     0.75217   0.42485   0.22788   0.00000  Uiso   1.00
S63    S     0.74635   0.41712   0.11571   0.00000  Uiso   1.00
S64    S     0.90993   0.58333   0.05921   0.00000  Uiso   1.00
S65    S     0.91238   0.60235   0.28710   0.00000  Uiso   1.00
S66    S     0.91512   0.58441   0.17145   0.00000  Uiso   1.00
Cd67   Cd    0.99538   0.41727   0.17223   0.00000  Uiso   1.00
Cd68   Cd    0.82512   0.58376   0.11639   0.00000  Uiso   1.00
Cd69   Cd    0.82660   0.58333   0.00000   0.00000  Uiso   1.00
Cd70   Cd    0.83234   0.59138   0.22961   0.00000  Uiso   1.00
Cd71   Cd    0.99326   0.41667   0.05921   0.00000  Uiso   1.00
Cd72   Cd    0.97652   0.43581   0.27093   0.00000  Uiso   1.00
S73    S     0.07660   0.75000   0.00000   0.00000  Uiso   1.00
S74    S     0.08551   0.75819   0.22788   0.00000  Uiso   1.00
S75    S     0.07968   0.75046   0.11571   0.00000  Uiso   1.00
S76    S     0.24326   0.91667   0.05921   0.00000  Uiso   1.00
S77    S     0.24572   0.93569   0.28710   0.00000  Uiso   1.00
S78    S     0.24845   0.91775   0.17145   0.00000  Uiso   1.00
Cd79   Cd    0.32871   0.75060   0.17223   0.00000  Uiso   1.00
Cd80   Cd    0.15845   0.91709   0.11639   0.00000  Uiso   1.00
Cd81   Cd    0.15993   0.91667   0.00000   0.00000  Uiso   1.00
Cd82   Cd    0.16567   0.92471   0.22961   0.00000  Uiso   1.00
Cd83   Cd    0.32660   0.75000   0.05921   0.00000  Uiso   1.00
Cd84   Cd    0.30985   0.76914   0.27093   0.00000  Uiso   1.00
S85    S     0.40993   0.75000   0.00000   0.00000  Uiso   1.00
S86    S     0.41884   0.75819   0.22788   0.00000  Uiso   1.00
S87    S     0.41301   0.75046   0.11571   0.00000  Uiso   1.00
S88    S     0.57660   0.91667   0.05921   0.00000  Uiso   1.00
S89    S     0.57905   0.93569   0.28710   0.00000  Uiso   1.00
S90    S     0.58179   0.91775   0.17145   0.00000  Uiso   1.00
Cd91   Cd    0.66204   0.75060   0.17223   0.00000  Uiso   1.00
Cd92   Cd    0.49178   0.91709   0.11639   0.00000  Uiso   1.00
Cd93   Cd    0.49326   0.91667   0.00000   0.00000  Uiso   1.00
Cd94   Cd    0.49901   0.92471   0.22961   0.00000  Uiso   1.00
Cd95   Cd    0.65993   0.75000   0.05921   0.00000  Uiso   1.00
Cd96   Cd    0.64318   0.76914   0.27093   0.00000  Uiso   1.00
S97    S     0.74326   0.75000   0.00000   0.00000  Uiso   1.00
S98    S     0.75217   0.75819   0.22788   0.00000  Uiso   1.00
S99    S     0.74635   0.75046   0.11571   0.00000  Uiso   1.00
S100   S     0.90993   0.91667   0.05921   0.00000  Uiso   1.00
S101   S     0.91238   0.93569   0.28710   0.00000  Uiso   1.00
S102   S     0.91512   0.91775   0.17145   0.00000  Uiso   1.00
Cd103  Cd    0.99538   0.75060   0.17223   0.00000  Uiso   1.00
Cd104  Cd    0.82512   0.91709   0.11639   0.00000  Uiso   1.00
Cd105  Cd    0.82660   0.91667   0.00000   0.00000  Uiso   1.00
Cd106  Cd    0.83234   0.92471   0.22961   0.00000  Uiso   1.00
Cd107  Cd    0.99326   0.75000   0.05921   0.00000  Uiso   1.00
Cd108  Cd    0.97652   0.76914   0.27093   0.00000  Uiso   1.00
loop_
_geom_bond_atom_site_label_1
_geom_bond_atom_site_label_2
_geom_bond_distance
_geom_bond_site_symmetry_2
_ccdc_geom_bond_type
S1     Cd81    2.584   1_545 S
S1     Cd9     2.584   .     S
S1     Cd35    2.584   1_455 S
S2     Cd31    2.558   1_455 S
S2     Cd82    2.554   1_545 S
S2     Cd10    2.551   .     S
S2     Cd36    2.486   1_455 S
S3     Cd31    2.516   1_455 S
S3     Cd8     2.537   .     S
S3     Cd80    2.538   1_545 S
S3     Cd35    2.539   1_455 S
S4     Cd47    2.584   .     S
S4     Cd8     2.541   .     S
S4     Cd9     2.584   .     S
S4     Cd11    2.584   .     S
S5     Cd48    2.472   .     S
S5     Cd10    2.504   .     S
S5     Cd12    2.469   .     S
S6     Cd7     2.558   .     S
S6     Cd8     2.539   .     S
S6     Cd10    2.549   .     S
S6     Cd43    2.548   .     S
Cd7    S14     2.558   .     S
Cd7    S15     2.516   .     S
Cd7    S78     2.548   1_545 S
Cd8    S39     2.538   .     S
Cd9    S37     2.584   .     S
Cd10   S38     2.554   .     S
Cd11   S15     2.539   .     S
Cd11   S13     2.584   .     S
Cd11   S76     2.584   1_545 S
Cd12   S14     2.486   .     S
Cd12   S77     2.472   1_545 S
S13    Cd93    2.584   1_545 S
S13    Cd21    2.584   .     S
S14    Cd94    2.554   1_545 S
S14    Cd22    2.551   .     S
S15    Cd20    2.537   .     S
S15    Cd92    2.538   1_545 S
S16    Cd59    2.584   .     S
S16    Cd20    2.541   .     S
S16    Cd21    2.584   .     S
S16    Cd23    2.584   .     S
S17    Cd60    2.472   .     S
S17    Cd22    2.504   .     S
S17    Cd24    2.469   .     S
S18    Cd19    2.558   .     S
S18    Cd20    2.539   .     S
S18    Cd22    2.549   .     S
S18    Cd55    2.548   .     S
Cd19   S26     2.558   .     S
Cd19   S27     2.516   .     S
Cd19   S90     2.548   1_545 S
Cd20   S51     2.538   .     S
Cd21   S49     2.584   .     S
Cd22   S50     2.554   .     S
Cd23   S27     2.539   .     S
Cd23   S25     2.584   .     S
Cd23   S88     2.584   1_545 S
Cd24   S26     2.486   .     S
Cd24   S89     2.472   1_545 S
S25    Cd105   2.584   1_545 S
S25    Cd33    2.584   .     S
S26    Cd106   2.554   1_545 S
S26    Cd34    2.551   .     S
S27    Cd32    2.537   .     S
S27    Cd104   2.538   1_545 S
S28    Cd71    2.584   .     S
S28    Cd32    2.541   .     S
S28    Cd33    2.584   .     S
S28    Cd35    2.584   .     S
S29    Cd72    2.472   .     S
S29    Cd34    2.504   .     S
S29    Cd36    2.469   .     S
S30    Cd31    2.558   .     S
S30    Cd32    2.539   .     S
S30    Cd34    2.549   .     S
S30    Cd67    2.548   .     S
Cd31   S2      2.558   1_655 S
Cd31   S3      2.516   1_655 S
Cd31   S102    2.548   1_545 S
Cd32   S63     2.538   .     S
Cd33   S61     2.584   .     S
Cd34   S62     2.554   .     S
Cd35   S3      2.539   1_655 S
Cd35   S1      2.584   1_655 S
Cd35   S100    2.584   1_545 S
Cd36   S2      2.486   1_655 S
Cd36   S101    2.472   1_545 S
S37    Cd45    2.584   .     S
S37    Cd71    2.584   1_455 S
S38    Cd67    2.558   1_455 S
S38    Cd46    2.551   .     S
S38    Cd72    2.486   1_455 S
S39    Cd67    2.516   1_455 S
S39    Cd44    2.537   .     S
S39    Cd71    2.539   1_455 S
S40    Cd83    2.584   .     S
S40    Cd44    2.541   .     S
S40    Cd45    2.584   .     S
S40    Cd47    2.584   .     S
S41    Cd84    2.472   .     S
S41    Cd46    2.504   .     S
S41    Cd48    2.469   .     S
S42    Cd43    2.558   .     S
S42    Cd44    2.539   .     S
S42    Cd46    2.549   .     S
S42    Cd79    2.548   .     S
Cd43   S50     2.558   .     S
Cd43   S51     2.516   .     S
Cd44   S75     2.538   .     S
Cd45   S73     2.584   .     S
Cd46   S74     2.554   .     S
Cd47   S51     2.539   .     S
Cd47   S49     2.584   .     S
Cd48   S50     2.486   .     S
S49    Cd57    2.584   .     S
S50    Cd58    2.551   .     S
S51    Cd56    2.537   .     S
S52    Cd95    2.584   .     S
S52    Cd56    2.541   .     S
S52    Cd57    2.584   .     S
S52    Cd59    2.584   .     S
S53    Cd96    2.472   .     S
S53    Cd58    2.504   .     S
S53    Cd60    2.469   .     S
S54    Cd55    2.558   .     S
S54    Cd56    2.539   .     S
S54    Cd58    2.549   .     S
S54    Cd91    2.548   .     S
Cd55   S62     2.558   .     S
Cd55   S63     2.516   .     S
Cd56   S87     2.538   .     S
Cd57   S85     2.584   .     S
Cd58   S86     2.554   .     S
Cd59   S63     2.539   .     S
Cd59   S61     2.584   .     S
Cd60   S62     2.486   .     S
S61    Cd69    2.584   .     S
S62    Cd70    2.551   .     S
S63    Cd68    2.537   .     S
S64    Cd107   2.584   .     S
S64    Cd68    2.541   .     S
S64    Cd69    2.584   .     S
S64    Cd71    2.584   .     S
S65    Cd108   2.472   .     S
S65    Cd70    2.504   .     S
S65    Cd72    2.469   .     S
S66    Cd67    2.558   .     S
S66    Cd68    2.539   .     S
S66    Cd70    2.549   .     S
S66    Cd103   2.548   .     S
Cd67   S38     2.558   1_655 S
Cd67   S39     2.516   1_655 S
Cd68   S99     2.538   .     S
Cd69   S97     2.584   .     S
Cd70   S98     2.554   .     S
Cd71   S39     2.539   1_655 S
Cd71   S37     2.584   1_655 S
Cd72   S38     2.486   1_655 S
S73    Cd81    2.584   .     S
S73    Cd107   2.584   1_455 S
S74    Cd103   2.558   1_455 S
S74    Cd82    2.551   .     S
S74    Cd108   2.486   1_455 S
S75    Cd103   2.516   1_455 S
S75    Cd80    2.537   .     S
S75    Cd107   2.539   1_455 S
S76    Cd11    2.584   1_565 S
S76    Cd80    2.541   .     S
S76    Cd81    2.584   .     S
S76    Cd83    2.584   .     S
S77    Cd12    2.472   1_565 S
S77    Cd82    2.504   .     S
S77    Cd84    2.469   .     S
S78    Cd79    2.558   .     S
S78    Cd80    2.539   .     S
S78    Cd82    2.549   .     S
S78    Cd7     2.548   1_565 S
Cd79   S86     2.558   .     S
Cd79   S87     2.516   .     S
Cd80   S3      2.538   1_565 S
Cd81   S1      2.584   1_565 S
Cd82   S2      2.554   1_565 S
Cd83   S87     2.539   .     S
Cd83   S85     2.584   .     S
Cd84   S86     2.486   .     S
S85    Cd93    2.584   .     S
S86    Cd94    2.551   .     S
S87    Cd92    2.537   .     S
S88    Cd23    2.584   1_565 S
S88    Cd92    2.541   .     S
S88    Cd93    2.584   .     S
S88    Cd95    2.584   .     S
S89    Cd24    2.472   1_565 S
S89    Cd94    2.504   .     S
S89    Cd96    2.469   .     S
S90    Cd91    2.558   .     S
S90    Cd92    2.539   .     S
S90    Cd94    2.549   .     S
S90    Cd19    2.548   1_565 S
Cd91   S98     2.558   .     S
Cd91   S99     2.516   .     S
Cd92   S15     2.538   1_565 S
Cd93   S13     2.584   1_565 S
Cd94   S14     2.554   1_565 S
Cd95   S99     2.539   .     S
Cd95   S97     2.584   .     S
Cd96   S98     2.486   .     S
S97    Cd105   2.584   .     S
S98    Cd106   2.551   .     S
S99    Cd104   2.537   .     S
S100   Cd35    2.584   1_565 S
S100   Cd104   2.541   .     S
S100   Cd105   2.584   .     S
S100   Cd107   2.584   .     S
S101   Cd36    2.472   1_565 S
S101   Cd106   2.504   .     S
S101   Cd108   2.469   .     S
S102   Cd103   2.558   .     S
S102   Cd104   2.539   .     S
S102   Cd106   2.549   .     S
S102   Cd31    2.548   1_565 S
Cd103  S74     2.558   1_655 S
Cd103  S75     2.516   1_655 S
Cd104  S27     2.538   1_565 S
Cd105  S25     2.584   1_565 S
Cd106  S26     2.554   1_565 S
Cd107  S75     2.539   1_655 S
Cd107  S73     2.584   1_655 S
Cd108  S74     2.486   1_655 S


data_CdS\(1\1\0)\PEI
_audit_creation_date              2021-09-30
_audit_creation_method            'Materials Studio'
_symmetry_space_group_name_H-M    'P1'
_symmetry_Int_Tables_number       1
_symmetry_cell_setting            triclinic
loop_
_symmetry_equiv_pos_as_xyz
  x,y,z
_cell_length_a                    17.9025
_cell_length_b                    12.6590
_cell_length_c                    35.6314
_cell_angle_alpha                 90.0000
_cell_angle_beta                  90.0000
_cell_angle_gamma                 90.0000
loop_
_atom_site_label
_atom_site_type_symbol
_atom_site_fract_x
_atom_site_fract_y
_atom_site_fract_z
_atom_site_U_iso_or_equiv
_atom_site_adp_type
_atom_site_occupancy
S1     S     0.07660   0.08333   0.00000   0.00000  Uiso   1.00
S2     S     0.08551   0.09152   0.22788   0.00000  Uiso   1.00
S3     S     0.07968   0.08379   0.11571   0.00000  Uiso   1.00
S4     S     0.24326   0.25000   0.05921   0.00000  Uiso   1.00
S5     S     0.24572   0.26902   0.28710   0.00000  Uiso   1.00
S6     S     0.24845   0.25108   0.17145   0.00000  Uiso   1.00
Cd7    Cd    0.32871   0.08393   0.17223   0.00000  Uiso   1.00
Cd8    Cd    0.15845   0.25042   0.11639   0.00000  Uiso   1.00
Cd9    Cd    0.15993   0.25000   0.00000   0.00000  Uiso   1.00
Cd10   Cd    0.16567   0.25805   0.22961   0.00000  Uiso   1.00
Cd11   Cd    0.32660   0.08333   0.05921   0.00000  Uiso   1.00
Cd12   Cd    0.30985   0.10248   0.27093   0.00000  Uiso   1.00
C13    C     0.10513   0.19862   0.35648   0.00000  Uiso   1.00
H14    H     0.05577   0.14928   0.35075   0.00000  Uiso   1.00
C15    C     0.17462   0.12970   0.35755   0.00000  Uiso   1.00
H16    H     0.10957   0.25921   0.33444   0.00000  Uiso   1.00
H17    H     0.16524   0.06029   0.37578   0.00000  Uiso   1.00
N18    N     0.24050   0.19176   0.36811   0.00000  Uiso   1.00
H19    H     0.28837   0.14820   0.36447   0.00000  Uiso   1.00
H20    H     0.18463   0.09732   0.32924   0.00000  Uiso   1.00
H21    H     0.09614   0.23920   0.38351   0.00000  Uiso   1.00
H22    H     0.23849   0.21533   0.39570   0.00000  Uiso   1.00
S23    S     0.40993   0.08333   0.00000   0.00000  Uiso   1.00
S24    S     0.41884   0.09152   0.22788   0.00000  Uiso   1.00
S25    S     0.41301   0.08379   0.11571   0.00000  Uiso   1.00
S26    S     0.57660   0.25000   0.05921   0.00000  Uiso   1.00
S27    S     0.57905   0.26902   0.28710   0.00000  Uiso   1.00
S28    S     0.58179   0.25108   0.17145   0.00000  Uiso   1.00
Cd29   Cd    0.66204   0.08393   0.17223   0.00000  Uiso   1.00
Cd30   Cd    0.49178   0.25042   0.11639   0.00000  Uiso   1.00
Cd31   Cd    0.49326   0.25000   0.00000   0.00000  Uiso   1.00
Cd32   Cd    0.49901   0.25805   0.22961   0.00000  Uiso   1.00
Cd33   Cd    0.65993   0.08333   0.05921   0.00000  Uiso   1.00
Cd34   Cd    0.64318   0.10248   0.27093   0.00000  Uiso   1.00
C35    C     0.43847   0.19862   0.35648   0.00000  Uiso   1.00
H36    H     0.38911   0.14928   0.35075   0.00000  Uiso   1.00
C37    C     0.50795   0.12970   0.35755   0.00000  Uiso   1.00
H38    H     0.44290   0.25921   0.33444   0.00000  Uiso   1.00
H39    H     0.49857   0.06029   0.37578   0.00000  Uiso   1.00
N40    N     0.57383   0.19176   0.36811   0.00000  Uiso   1.00
H41    H     0.62170   0.14820   0.36447   0.00000  Uiso   1.00
H42    H     0.51797   0.09732   0.32924   0.00000  Uiso   1.00
H43    H     0.42947   0.23920   0.38351   0.00000  Uiso   1.00
H44    H     0.57182   0.21533   0.39570   0.00000  Uiso   1.00
S45    S     0.74326   0.08333   0.00000   0.00000  Uiso   1.00
S46    S     0.75217   0.09152   0.22788   0.00000  Uiso   1.00
S47    S     0.74635   0.08379   0.11571   0.00000  Uiso   1.00
S48    S     0.90993   0.25000   0.05921   0.00000  Uiso   1.00
S49    S     0.91238   0.26902   0.28710   0.00000  Uiso   1.00
S50    S     0.91512   0.25108   0.17145   0.00000  Uiso   1.00
Cd51   Cd    0.99538   0.08393   0.17223   0.00000  Uiso   1.00
Cd52   Cd    0.82512   0.25042   0.11639   0.00000  Uiso   1.00
Cd53   Cd    0.82660   0.25000   0.00000   0.00000  Uiso   1.00
Cd54   Cd    0.83234   0.25805   0.22961   0.00000  Uiso   1.00
Cd55   Cd    0.99326   0.08333   0.05921   0.00000  Uiso   1.00
Cd56   Cd    0.97652   0.10248   0.27093   0.00000  Uiso   1.00
C57    C     0.77180   0.19862   0.35648   0.00000  Uiso   1.00
H58    H     0.72244   0.14928   0.35075   0.00000  Uiso   1.00
C59    C     0.84129   0.12970   0.35755   0.00000  Uiso   1.00
H60    H     0.77624   0.25921   0.33444   0.00000  Uiso   1.00
H61    H     0.83191   0.06029   0.37578   0.00000  Uiso   1.00
N62    N     0.90717   0.19176   0.36811   0.00000  Uiso   1.00
H63    H     0.95503   0.14820   0.36447   0.00000  Uiso   1.00
H64    H     0.85130   0.09732   0.32924   0.00000  Uiso   1.00
H65    H     0.76281   0.23920   0.38351   0.00000  Uiso   1.00
H66    H     0.90516   0.21533   0.39570   0.00000  Uiso   1.00
S67    S     0.07660   0.41667   0.00000   0.00000  Uiso   1.00
S68    S     0.08551   0.42485   0.22788   0.00000  Uiso   1.00
S69    S     0.07968   0.41712   0.11571   0.00000  Uiso   1.00
S70    S     0.24326   0.58333   0.05921   0.00000  Uiso   1.00
S71    S     0.24572   0.60235   0.28710   0.00000  Uiso   1.00
S72    S     0.24845   0.58441   0.17145   0.00000  Uiso   1.00
Cd73   Cd    0.32871   0.41727   0.17223   0.00000  Uiso   1.00
Cd74   Cd    0.15845   0.58376   0.11639   0.00000  Uiso   1.00
Cd75   Cd    0.15993   0.58333   0.00000   0.00000  Uiso   1.00
Cd76   Cd    0.16567   0.59138   0.22961   0.00000  Uiso   1.00
Cd77   Cd    0.32660   0.41667   0.05921   0.00000  Uiso   1.00
Cd78   Cd    0.30985   0.43581   0.27093   0.00000  Uiso   1.00
C79    C     0.10513   0.53195   0.35648   0.00000  Uiso   1.00
H80    H     0.05577   0.48261   0.35075   0.00000  Uiso   1.00
C81    C     0.17462   0.46304   0.35755   0.00000  Uiso   1.00
H82    H     0.10957   0.59255   0.33444   0.00000  Uiso   1.00
H83    H     0.16524   0.39363   0.37578   0.00000  Uiso   1.00
N84    N     0.24050   0.52509   0.36811   0.00000  Uiso   1.00
H85    H     0.28837   0.48153   0.36447   0.00000  Uiso   1.00
H86    H     0.18463   0.43066   0.32924   0.00000  Uiso   1.00
H87    H     0.09614   0.57254   0.38351   0.00000  Uiso   1.00
H88    H     0.23849   0.54866   0.39570   0.00000  Uiso   1.00
S89    S     0.40993   0.41667   0.00000   0.00000  Uiso   1.00
S90    S     0.41884   0.42485   0.22788   0.00000  Uiso   1.00
S91    S     0.41301   0.41712   0.11571   0.00000  Uiso   1.00
S92    S     0.57660   0.58333   0.05921   0.00000  Uiso   1.00
S93    S     0.57905   0.60235   0.28710   0.00000  Uiso   1.00
S94    S     0.58179   0.58441   0.17145   0.00000  Uiso   1.00
Cd95   Cd    0.66204   0.41727   0.17223   0.00000  Uiso   1.00
Cd96   Cd    0.49178   0.58376   0.11639   0.00000  Uiso   1.00
Cd97   Cd    0.49326   0.58333   0.00000   0.00000  Uiso   1.00
Cd98   Cd    0.49901   0.59138   0.22961   0.00000  Uiso   1.00
Cd99   Cd    0.65993   0.41667   0.05921   0.00000  Uiso   1.00
Cd100  Cd    0.64318   0.43581   0.27093   0.00000  Uiso   1.00
C101   C     0.43847   0.53195   0.35648   0.00000  Uiso   1.00
H102   H     0.38911   0.48261   0.35075   0.00000  Uiso   1.00
C103   C     0.50795   0.46304   0.35755   0.00000  Uiso   1.00
H104   H     0.44290   0.59255   0.33444   0.00000  Uiso   1.00
H105   H     0.49857   0.39363   0.37578   0.00000  Uiso   1.00
N106   N     0.57383   0.52509   0.36811   0.00000  Uiso   1.00
H107   H     0.62170   0.48153   0.36447   0.00000  Uiso   1.00
H108   H     0.51797   0.43066   0.32924   0.00000  Uiso   1.00
H109   H     0.42947   0.57254   0.38351   0.00000  Uiso   1.00
H110   H     0.57182   0.54866   0.39570   0.00000  Uiso   1.00
S111   S     0.74326   0.41667   0.00000   0.00000  Uiso   1.00
S112   S     0.75217   0.42485   0.22788   0.00000  Uiso   1.00
S113   S     0.74635   0.41712   0.11571   0.00000  Uiso   1.00
S114   S     0.90993   0.58333   0.05921   0.00000  Uiso   1.00
S115   S     0.91238   0.60235   0.28710   0.00000  Uiso   1.00
S116   S     0.91512   0.58441   0.17145   0.00000  Uiso   1.00
Cd117  Cd    0.99538   0.41727   0.17223   0.00000  Uiso   1.00
Cd118  Cd    0.82512   0.58376   0.11639   0.00000  Uiso   1.00
Cd119  Cd    0.82660   0.58333   0.00000   0.00000  Uiso   1.00
Cd120  Cd    0.83234   0.59138   0.22961   0.00000  Uiso   1.00
Cd121  Cd    0.99326   0.41667   0.05921   0.00000  Uiso   1.00
Cd122  Cd    0.97652   0.43581   0.27093   0.00000  Uiso   1.00
C123   C     0.77180   0.53195   0.35648   0.00000  Uiso   1.00
H124   H     0.72244   0.48261   0.35075   0.00000  Uiso   1.00
C125   C     0.84129   0.46304   0.35755   0.00000  Uiso   1.00
H126   H     0.77624   0.59255   0.33444   0.00000  Uiso   1.00
H127   H     0.83191   0.39363   0.37578   0.00000  Uiso   1.00
N128   N     0.90717   0.52509   0.36811   0.00000  Uiso   1.00
H129   H     0.95503   0.48153   0.36447   0.00000  Uiso   1.00
H130   H     0.85130   0.43066   0.32924   0.00000  Uiso   1.00
H131   H     0.76281   0.57254   0.38351   0.00000  Uiso   1.00
H132   H     0.90516   0.54866   0.39570   0.00000  Uiso   1.00
S133   S     0.07660   0.75000   0.00000   0.00000  Uiso   1.00
S134   S     0.08551   0.75819   0.22788   0.00000  Uiso   1.00
S135   S     0.07968   0.75046   0.11571   0.00000  Uiso   1.00
S136   S     0.24326   0.91667   0.05921   0.00000  Uiso   1.00
S137   S     0.24572   0.93569   0.28710   0.00000  Uiso   1.00
S138   S     0.24845   0.91775   0.17145   0.00000  Uiso   1.00
Cd139  Cd    0.32871   0.75060   0.17223   0.00000  Uiso   1.00
Cd140  Cd    0.15845   0.91709   0.11639   0.00000  Uiso   1.00
Cd141  Cd    0.15993   0.91667   0.00000   0.00000  Uiso   1.00
Cd142  Cd    0.16567   0.92471   0.22961   0.00000  Uiso   1.00
Cd143  Cd    0.32660   0.75000   0.05921   0.00000  Uiso   1.00
Cd144  Cd    0.30985   0.76914   0.27093   0.00000  Uiso   1.00
C145   C     0.10513   0.86528   0.35648   0.00000  Uiso   1.00
H146   H     0.05577   0.81594   0.35075   0.00000  Uiso   1.00
C147   C     0.17462   0.79637   0.35755   0.00000  Uiso   1.00
H148   H     0.10957   0.92588   0.33444   0.00000  Uiso   1.00
H149   H     0.16524   0.72696   0.37578   0.00000  Uiso   1.00
N150   N     0.24050   0.85843   0.36811   0.00000  Uiso   1.00
H151   H     0.28837   0.81487   0.36447   0.00000  Uiso   1.00
H152   H     0.18463   0.76399   0.32924   0.00000  Uiso   1.00
H153   H     0.09614   0.90587   0.38351   0.00000  Uiso   1.00
H154   H     0.23849   0.88199   0.39570   0.00000  Uiso   1.00
S155   S     0.40993   0.75000   0.00000   0.00000  Uiso   1.00
S156   S     0.41884   0.75819   0.22788   0.00000  Uiso   1.00
S157   S     0.41301   0.75046   0.11571   0.00000  Uiso   1.00
S158   S     0.57660   0.91667   0.05921   0.00000  Uiso   1.00
S159   S     0.57905   0.93569   0.28710   0.00000  Uiso   1.00
S160   S     0.58179   0.91775   0.17145   0.00000  Uiso   1.00
Cd161  Cd    0.66204   0.75060   0.17223   0.00000  Uiso   1.00
Cd162  Cd    0.49178   0.91709   0.11639   0.00000  Uiso   1.00
Cd163  Cd    0.49326   0.91667   0.00000   0.00000  Uiso   1.00
Cd164  Cd    0.49901   0.92471   0.22961   0.00000  Uiso   1.00
Cd165  Cd    0.65993   0.75000   0.05921   0.00000  Uiso   1.00
Cd166  Cd    0.64318   0.76914   0.27093   0.00000  Uiso   1.00
C167   C     0.43847   0.86528   0.35648   0.00000  Uiso   1.00
H168   H     0.38911   0.81594   0.35075   0.00000  Uiso   1.00
C169   C     0.50795   0.79637   0.35755   0.00000  Uiso   1.00
H170   H     0.44290   0.92588   0.33444   0.00000  Uiso   1.00
H171   H     0.49857   0.72696   0.37578   0.00000  Uiso   1.00
N172   N     0.57383   0.85843   0.36811   0.00000  Uiso   1.00
H173   H     0.62170   0.81487   0.36447   0.00000  Uiso   1.00
H174   H     0.51797   0.76399   0.32924   0.00000  Uiso   1.00
H175   H     0.42947   0.90587   0.38351   0.00000  Uiso   1.00
H176   H     0.57182   0.88199   0.39570   0.00000  Uiso   1.00
S177   S     0.74326   0.75000   0.00000   0.00000  Uiso   1.00
S178   S     0.75217   0.75819   0.22788   0.00000  Uiso   1.00
S179   S     0.74635   0.75046   0.11571   0.00000  Uiso   1.00
S180   S     0.90993   0.91667   0.05921   0.00000  Uiso   1.00
S181   S     0.91238   0.93569   0.28710   0.00000  Uiso   1.00
S182   S     0.91512   0.91775   0.17145   0.00000  Uiso   1.00
Cd183  Cd    0.99538   0.75060   0.17223   0.00000  Uiso   1.00
Cd184  Cd    0.82512   0.91709   0.11639   0.00000  Uiso   1.00
Cd185  Cd    0.82660   0.91667   0.00000   0.00000  Uiso   1.00
Cd186  Cd    0.83234   0.92471   0.22961   0.00000  Uiso   1.00
Cd187  Cd    0.99326   0.75000   0.05921   0.00000  Uiso   1.00
Cd188  Cd    0.97652   0.76914   0.27093   0.00000  Uiso   1.00
C189   C     0.77180   0.86528   0.35648   0.00000  Uiso   1.00
H190   H     0.72244   0.81594   0.35075   0.00000  Uiso   1.00
C191   C     0.84129   0.79637   0.35755   0.00000  Uiso   1.00
H192   H     0.77624   0.92588   0.33444   0.00000  Uiso   1.00
H193   H     0.83191   0.72696   0.37578   0.00000  Uiso   1.00
N194   N     0.90717   0.85843   0.36811   0.00000  Uiso   1.00
H195   H     0.95503   0.81487   0.36447   0.00000  Uiso   1.00
H196   H     0.85130   0.76399   0.32924   0.00000  Uiso   1.00
H197   H     0.76281   0.90587   0.38351   0.00000  Uiso   1.00
H198   H     0.90516   0.88199   0.39570   0.00000  Uiso   1.00
loop_
_geom_bond_atom_site_label_1
_geom_bond_atom_site_label_2
_geom_bond_distance
_geom_bond_site_symmetry_2
_ccdc_geom_bond_type
S1     Cd141   2.584   1_545 S
S1     Cd9     2.584   .     S
S1     Cd55    2.584   1_455 S
S2     Cd51    2.558   1_455 S
S2     Cd142   2.554   1_545 S
S2     Cd10    2.551   .     S
S2     Cd56    2.486   1_455 S
S3     Cd51    2.516   1_455 S
S3     Cd8     2.537   .     S
S3     Cd140   2.538   1_545 S
S3     Cd55    2.539   1_455 S
S4     Cd77    2.584   .     S
S4     Cd8     2.541   .     S
S4     Cd9     2.584   .     S
S4     Cd11    2.584   .     S
S5     Cd78    2.472   .     S
S5     Cd10    2.504   .     S
S5     Cd12    2.469   .     S
S6     Cd7     2.558   .     S
S6     Cd8     2.539   .     S
S6     Cd10    2.549   .     S
S6     Cd73    2.548   .     S
Cd7    S24     2.558   .     S
Cd7    S25     2.516   .     S
Cd7    S138    2.548   1_545 S
Cd8    S69     2.538   .     S
Cd9    S67     2.584   .     S
Cd10   S68     2.554   .     S
Cd11   S25     2.539   .     S
Cd11   S23     2.584   .     S
Cd11   S136    2.584   1_545 S
Cd12   S24     2.486   .     S
Cd12   S137    2.472   1_545 S
C13    C15     1.520   .     S
C13    H14     1.101   .     S
C13    H16     1.100   .     S
C13    H21     1.104   .     S
C15    N18     1.466   .     S
C15    H20     1.103   .     S
C15    H17     1.106   .     S
N18    H19     1.027   .     S
N18    H22     1.028   .     S
S23    Cd163   2.584   1_545 S
S23    Cd31    2.584   .     S
S24    Cd164   2.554   1_545 S
S24    Cd32    2.551   .     S
S25    Cd30    2.537   .     S
S25    Cd162   2.538   1_545 S
S26    Cd99    2.584   .     S
S26    Cd30    2.541   .     S
S26    Cd31    2.584   .     S
S26    Cd33    2.584   .     S
S27    Cd100   2.472   .     S
S27    Cd32    2.504   .     S
S27    Cd34    2.469   .     S
S28    Cd29    2.558   .     S
S28    Cd30    2.539   .     S
S28    Cd32    2.549   .     S
S28    Cd95    2.548   .     S
Cd29   S46     2.558   .     S
Cd29   S47     2.516   .     S
Cd29   S160    2.548   1_545 S
Cd30   S91     2.538   .     S
Cd31   S89     2.584   .     S
Cd32   S90     2.554   .     S
Cd33   S47     2.539   .     S
Cd33   S45     2.584   .     S
Cd33   S158    2.584   1_545 S
Cd34   S46     2.486   .     S
Cd34   S159    2.472   1_545 S
C35    C37     1.520   .     S
C35    H36     1.101   .     S
C35    H38     1.100   .     S
C35    H43     1.104   .     S
C37    N40     1.466   .     S
C37    H42     1.103   .     S
C37    H39     1.106   .     S
N40    H41     1.027   .     S
N40    H44     1.028   .     S
S45    Cd185   2.584   1_545 S
S45    Cd53    2.584   .     S
S46    Cd186   2.554   1_545 S
S46    Cd54    2.551   .     S
S47    Cd52    2.537   .     S
S47    Cd184   2.538   1_545 S
S48    Cd121   2.584   .     S
S48    Cd52    2.541   .     S
S48    Cd53    2.584   .     S
S48    Cd55    2.584   .     S
S49    Cd122   2.472   .     S
S49    Cd54    2.504   .     S
S49    Cd56    2.469   .     S
S50    Cd51    2.558   .     S
S50    Cd52    2.539   .     S
S50    Cd54    2.549   .     S
S50    Cd117   2.548   .     S
Cd51   S2      2.558   1_655 S
Cd51   S3      2.516   1_655 S
Cd51   S182    2.548   1_545 S
Cd52   S113    2.538   .     S
Cd53   S111    2.584   .     S
Cd54   S112    2.554   .     S
Cd55   S3      2.539   1_655 S
Cd55   S1      2.584   1_655 S
Cd55   S180    2.584   1_545 S
Cd56   S2      2.486   1_655 S
Cd56   S181    2.472   1_545 S
C57    C59     1.520   .     S
C57    H58     1.101   .     S
C57    H60     1.100   .     S
C57    H65     1.104   .     S
C59    N62     1.466   .     S
C59    H64     1.103   .     S
C59    H61     1.106   .     S
N62    H63     1.027   .     S
N62    H66     1.028   .     S
S67    Cd75    2.584   .     S
S67    Cd121   2.584   1_455 S
S68    Cd117   2.558   1_455 S
S68    Cd76    2.551   .     S
S68    Cd122   2.486   1_455 S
S69    Cd117   2.516   1_455 S
S69    Cd74    2.537   .     S
S69    Cd121   2.539   1_455 S
S70    Cd143   2.584   .     S
S70    Cd74    2.541   .     S
S70    Cd75    2.584   .     S
S70    Cd77    2.584   .     S
S71    Cd144   2.472   .     S
S71    Cd76    2.504   .     S
S71    Cd78    2.469   .     S
S72    Cd73    2.558   .     S
S72    Cd74    2.539   .     S
S72    Cd76    2.549   .     S
S72    Cd139   2.548   .     S
Cd73   S90     2.558   .     S
Cd73   S91     2.516   .     S
Cd74   S135    2.538   .     S
Cd75   S133    2.584   .     S
Cd76   S134    2.554   .     S
Cd77   S91     2.539   .     S
Cd77   S89     2.584   .     S
Cd78   S90     2.486   .     S
C79    C81     1.520   .     S
C79    H80     1.101   .     S
C79    H82     1.100   .     S
C79    H87     1.104   .     S
C81    N84     1.466   .     S
C81    H86     1.103   .     S
C81    H83     1.106   .     S
N84    H85     1.027   .     S
N84    H88     1.028   .     S
S89    Cd97    2.584   .     S
S90    Cd98    2.551   .     S
S91    Cd96    2.537   .     S
S92    Cd165   2.584   .     S
S92    Cd96    2.541   .     S
S92    Cd97    2.584   .     S
S92    Cd99    2.584   .     S
S93    Cd166   2.472   .     S
S93    Cd98    2.504   .     S
S93    Cd100   2.469   .     S
S94    Cd95    2.558   .     S
S94    Cd96    2.539   .     S
S94    Cd98    2.549   .     S
S94    Cd161   2.548   .     S
Cd95   S112    2.558   .     S
Cd95   S113    2.516   .     S
Cd96   S157    2.538   .     S
Cd97   S155    2.584   .     S
Cd98   S156    2.554   .     S
Cd99   S113    2.539   .     S
Cd99   S111    2.584   .     S
Cd100  S112    2.486   .     S
C101   C103    1.520   .     S
C101   H102    1.101   .     S
C101   H104    1.100   .     S
C101   H109    1.104   .     S
C103   N106    1.466   .     S
C103   H108    1.103   .     S
C103   H105    1.106   .     S
N106   H107    1.027   .     S
N106   H110    1.028   .     S
S111   Cd119   2.584   .     S
S112   Cd120   2.551   .     S
S113   Cd118   2.537   .     S
S114   Cd187   2.584   .     S
S114   Cd118   2.541   .     S
S114   Cd119   2.584   .     S
S114   Cd121   2.584   .     S
S115   Cd188   2.472   .     S
S115   Cd120   2.504   .     S
S115   Cd122   2.469   .     S
S116   Cd117   2.558   .     S
S116   Cd118   2.539   .     S
S116   Cd120   2.549   .     S
S116   Cd183   2.548   .     S
Cd117  S68     2.558   1_655 S
Cd117  S69     2.516   1_655 S
Cd118  S179    2.538   .     S
Cd119  S177    2.584   .     S
Cd120  S178    2.554   .     S
Cd121  S69     2.539   1_655 S
Cd121  S67     2.584   1_655 S
Cd122  S68     2.486   1_655 S
C123   C125    1.520   .     S
C123   H124    1.101   .     S
C123   H126    1.100   .     S
C123   H131    1.104   .     S
C125   N128    1.466   .     S
C125   H130    1.103   .     S
C125   H127    1.106   .     S
N128   H129    1.027   .     S
N128   H132    1.028   .     S
S133   Cd141   2.584   .     S
S133   Cd187   2.584   1_455 S
S134   Cd183   2.558   1_455 S
S134   Cd142   2.551   .     S
S134   Cd188   2.486   1_455 S
S135   Cd183   2.516   1_455 S
S135   Cd140   2.537   .     S
S135   Cd187   2.539   1_455 S
S136   Cd11    2.584   1_565 S
S136   Cd140   2.541   .     S
S136   Cd141   2.584   .     S
S136   Cd143   2.584   .     S
S137   Cd12    2.472   1_565 S
S137   Cd142   2.504   .     S
S137   Cd144   2.469   .     S
S138   Cd139   2.558   .     S
S138   Cd140   2.539   .     S
S138   Cd142   2.549   .     S
S138   Cd7     2.548   1_565 S
Cd139  S156    2.558   .     S
Cd139  S157    2.516   .     S
Cd140  S3      2.538   1_565 S
Cd141  S1      2.584   1_565 S
Cd142  S2      2.554   1_565 S
Cd143  S157    2.539   .     S
Cd143  S155    2.584   .     S
Cd144  S156    2.486   .     S
C145   C147    1.520   .     S
C145   H146    1.101   .     S
C145   H148    1.100   .     S
C145   H153    1.104   .     S
C147   N150    1.466   .     S
C147   H152    1.103   .     S
C147   H149    1.106   .     S
N150   H151    1.027   .     S
N150   H154    1.028   .     S
S155   Cd163   2.584   .     S
S156   Cd164   2.551   .     S
S157   Cd162   2.537   .     S
S158   Cd33    2.584   1_565 S
S158   Cd162   2.541   .     S
S158   Cd163   2.584   .     S
S158   Cd165   2.584   .     S
S159   Cd34    2.472   1_565 S
S159   Cd164   2.504   .     S
S159   Cd166   2.469   .     S
S160   Cd161   2.558   .     S
S160   Cd162   2.539   .     S
S160   Cd164   2.549   .     S
S160   Cd29    2.548   1_565 S
Cd161  S178    2.558   .     S
Cd161  S179    2.516   .     S
Cd162  S25     2.538   1_565 S
Cd163  S23     2.584   1_565 S
Cd164  S24     2.554   1_565 S
Cd165  S179    2.539   .     S
Cd165  S177    2.584   .     S
Cd166  S178    2.486   .     S
C167   C169    1.520   .     S
C167   H168    1.101   .     S
C167   H170    1.100   .     S
C167   H175    1.104   .     S
C169   N172    1.466   .     S
C169   H174    1.103   .     S
C169   H171    1.106   .     S
N172   H173    1.027   .     S
N172   H176    1.028   .     S
S177   Cd185   2.584   .     S
S178   Cd186   2.551   .     S
S179   Cd184   2.537   .     S
S180   Cd55    2.584   1_565 S
S180   Cd184   2.541   .     S
S180   Cd185   2.584   .     S
S180   Cd187   2.584   .     S
S181   Cd56    2.472   1_565 S
S181   Cd186   2.504   .     S
S181   Cd188   2.469   .     S
S182   Cd183   2.558   .     S
S182   Cd184   2.539   .     S
S182   Cd186   2.549   .     S
S182   Cd51    2.548   1_565 S
Cd183  S134    2.558   1_655 S
Cd183  S135    2.516   1_655 S
Cd184  S47     2.538   1_565 S
Cd185  S45     2.584   1_565 S
Cd186  S46     2.554   1_565 S
Cd187  S135    2.539   1_655 S
Cd187  S133    2.584   1_655 S
Cd188  S134    2.486   1_655 S
C189   C191    1.520   .     S
C189   H190    1.101   .     S
C189   H192    1.100   .     S
C189   H197    1.104   .     S
C191   N194    1.466   .     S
C191   H196    1.103   .     S
C191   H193    1.106   .     S
N194   H195    1.027   .     S
N194   H198    1.028   .     S


data_CdS\(1\1\0)-PAH\
_audit_creation_date              2021-09-30
_audit_creation_method            'Materials Studio'
_symmetry_space_group_name_H-M    'P1'
_symmetry_Int_Tables_number       1
_symmetry_cell_setting            triclinic
loop_
_symmetry_equiv_pos_as_xyz
  x,y,z
_cell_length_a                    18.0312
_cell_length_b                    12.7500
_cell_length_c                    35.8875
_cell_angle_alpha                 90.0000
_cell_angle_beta                  90.0000
_cell_angle_gamma                 90.0000
loop_
_atom_site_label
_atom_site_type_symbol
_atom_site_fract_x
_atom_site_fract_y
_atom_site_fract_z
_atom_site_U_iso_or_equiv
_atom_site_adp_type
_atom_site_occupancy
S1     S     0.07660   0.08333   0.00000   0.00000  Uiso   1.00
S2     S     0.08656   0.10886   0.22541   0.00000  Uiso   1.00
S3     S     0.08064   0.08709   0.11511   0.00000  Uiso   1.00
S4     S     0.24326   0.25000   0.05921   0.00000  Uiso   1.00
S5     S     0.24852   0.28926   0.28205   0.00000  Uiso   1.00
S6     S     0.24961   0.25989   0.17002   0.00000  Uiso   1.00
Cd7    Cd    0.32864   0.09264   0.17056   0.00000  Uiso   1.00
Cd8    Cd    0.15859   0.25362   0.11556   0.00000  Uiso   1.00
Cd9    Cd    0.15993   0.25000   0.00000   0.00000  Uiso   1.00
Cd10   Cd    0.16489   0.27564   0.22638   0.00000  Uiso   1.00
Cd11   Cd    0.32660   0.08333   0.05921   0.00000  Uiso   1.00
Cd12   Cd    0.31459   0.12342   0.26987   0.00000  Uiso   1.00
C13    C     0.21708   0.12522   0.36974   0.00000  Uiso   1.00
N14    N     0.23287   0.23689   0.36594   0.00000  Uiso   1.00
H15    H     0.25395   0.09513   0.39171   0.00000  Uiso   1.00
H16    H     0.22896   0.08443   0.34319   0.00000  Uiso   1.00
H17    H     0.19655   0.27082   0.34741   0.00000  Uiso   1.00
C18    C     0.13709   0.10820   0.38203   0.00000  Uiso   1.00
C19    C     0.07958   0.12573   0.35117   0.00000  Uiso   1.00
H20    H     0.12617   0.15992   0.40603   0.00000  Uiso   1.00
H21    H     0.13224   0.02817   0.39315   0.00000  Uiso   1.00
H22    H     0.07665   0.20871   0.34237   0.00000  Uiso   1.00
H23    H     0.02448   0.10234   0.36142   0.00000  Uiso   1.00
H24    H     0.09315   0.07785   0.32628   0.00000  Uiso   1.00
H25    H     0.28497   0.24910   0.35497   0.00000  Uiso   1.00
H26    H     0.23512   0.27268   0.40454   0.00000  Uiso   1.00
Cl27   Cl    0.24325   0.29341   0.44347   0.00000  Uiso   1.00
S28    S     0.40993   0.08333   0.00000   0.00000  Uiso   1.00
S29    S     0.41989   0.10886   0.22541   0.00000  Uiso   1.00
S30    S     0.41397   0.08709   0.11511   0.00000  Uiso   1.00
S31    S     0.57660   0.25000   0.05921   0.00000  Uiso   1.00
S32    S     0.58186   0.28926   0.28205   0.00000  Uiso   1.00
S33    S     0.58294   0.25989   0.17002   0.00000  Uiso   1.00
Cd34   Cd    0.66197   0.09264   0.17056   0.00000  Uiso   1.00
Cd35   Cd    0.49193   0.25362   0.11556   0.00000  Uiso   1.00
Cd36   Cd    0.49326   0.25000   0.00000   0.00000  Uiso   1.00
Cd37   Cd    0.49822   0.27564   0.22638   0.00000  Uiso   1.00
Cd38   Cd    0.65993   0.08333   0.05921   0.00000  Uiso   1.00
Cd39   Cd    0.64793   0.12342   0.26987   0.00000  Uiso   1.00
C40    C     0.55041   0.12522   0.36974   0.00000  Uiso   1.00
N41    N     0.56621   0.23689   0.36594   0.00000  Uiso   1.00
H42    H     0.58729   0.09513   0.39171   0.00000  Uiso   1.00
H43    H     0.56229   0.08443   0.34319   0.00000  Uiso   1.00
H44    H     0.52989   0.27082   0.34741   0.00000  Uiso   1.00
C45    C     0.47043   0.10820   0.38203   0.00000  Uiso   1.00
C46    C     0.41291   0.12573   0.35117   0.00000  Uiso   1.00
H47    H     0.45951   0.15992   0.40603   0.00000  Uiso   1.00
H48    H     0.46557   0.02817   0.39315   0.00000  Uiso   1.00
H49    H     0.40998   0.20871   0.34237   0.00000  Uiso   1.00
H50    H     0.35781   0.10234   0.36142   0.00000  Uiso   1.00
H51    H     0.42648   0.07785   0.32628   0.00000  Uiso   1.00
H52    H     0.61831   0.24910   0.35497   0.00000  Uiso   1.00
H53    H     0.56845   0.27268   0.40454   0.00000  Uiso   1.00
Cl54   Cl    0.57658   0.29341   0.44347   0.00000  Uiso   1.00
S55    S     0.74326   0.08333   0.00000   0.00000  Uiso   1.00
S56    S     0.75322   0.10886   0.22541   0.00000  Uiso   1.00
S57    S     0.74730   0.08709   0.11511   0.00000  Uiso   1.00
S58    S     0.90993   0.25000   0.05921   0.00000  Uiso   1.00
S59    S     0.91519   0.28926   0.28205   0.00000  Uiso   1.00
S60    S     0.91628   0.25989   0.17002   0.00000  Uiso   1.00
Cd61   Cd    0.99530   0.09264   0.17056   0.00000  Uiso   1.00
Cd62   Cd    0.82526   0.25362   0.11556   0.00000  Uiso   1.00
Cd63   Cd    0.82660   0.25000   0.00000   0.00000  Uiso   1.00
Cd64   Cd    0.83156   0.27564   0.22638   0.00000  Uiso   1.00
Cd65   Cd    0.99326   0.08333   0.05921   0.00000  Uiso   1.00
Cd66   Cd    0.98126   0.12342   0.26987   0.00000  Uiso   1.00
C67    C     0.88374   0.12522   0.36974   0.00000  Uiso   1.00
N68    N     0.89954   0.23689   0.36594   0.00000  Uiso   1.00
H69    H     0.92062   0.09513   0.39171   0.00000  Uiso   1.00
H70    H     0.89563   0.08443   0.34319   0.00000  Uiso   1.00
H71    H     0.86322   0.27082   0.34741   0.00000  Uiso   1.00
C72    C     0.80376   0.10820   0.38203   0.00000  Uiso   1.00
C73    C     0.74625   0.12573   0.35117   0.00000  Uiso   1.00
H74    H     0.79284   0.15992   0.40603   0.00000  Uiso   1.00
H75    H     0.79890   0.02817   0.39315   0.00000  Uiso   1.00
H76    H     0.74332   0.20871   0.34237   0.00000  Uiso   1.00
H77    H     0.69115   0.10234   0.36142   0.00000  Uiso   1.00
H78    H     0.75982   0.07785   0.32628   0.00000  Uiso   1.00
H79    H     0.95164   0.24910   0.35497   0.00000  Uiso   1.00
H80    H     0.90179   0.27268   0.40454   0.00000  Uiso   1.00
Cl81   Cl    0.90991   0.29341   0.44347   0.00000  Uiso   1.00
S82    S     0.07660   0.41667   0.00000   0.00000  Uiso   1.00
S83    S     0.08656   0.44219   0.22541   0.00000  Uiso   1.00
S84    S     0.08064   0.42042   0.11511   0.00000  Uiso   1.00
S85    S     0.24326   0.58333   0.05921   0.00000  Uiso   1.00
S86    S     0.24852   0.62259   0.28205   0.00000  Uiso   1.00
S87    S     0.24961   0.59322   0.17002   0.00000  Uiso   1.00
Cd88   Cd    0.32864   0.42597   0.17056   0.00000  Uiso   1.00
Cd89   Cd    0.15859   0.58696   0.11556   0.00000  Uiso   1.00
Cd90   Cd    0.15993   0.58333   0.00000   0.00000  Uiso   1.00
Cd91   Cd    0.16489   0.60897   0.22638   0.00000  Uiso   1.00
Cd92   Cd    0.32660   0.41667   0.05921   0.00000  Uiso   1.00
Cd93   Cd    0.31459   0.45675   0.26987   0.00000  Uiso   1.00
C94    C     0.21708   0.45855   0.36974   0.00000  Uiso   1.00
N95    N     0.23287   0.57022   0.36594   0.00000  Uiso   1.00
H96    H     0.25395   0.42846   0.39171   0.00000  Uiso   1.00
H97    H     0.22896   0.41776   0.34319   0.00000  Uiso   1.00
H98    H     0.19655   0.60415   0.34741   0.00000  Uiso   1.00
C99    C     0.13709   0.44154   0.38203   0.00000  Uiso   1.00
C100   C     0.07958   0.45906   0.35117   0.00000  Uiso   1.00
H101   H     0.12617   0.49325   0.40603   0.00000  Uiso   1.00
H102   H     0.13224   0.36150   0.39315   0.00000  Uiso   1.00
H103   H     0.07665   0.54204   0.34237   0.00000  Uiso   1.00
H104   H     0.02448   0.43567   0.36142   0.00000  Uiso   1.00
H105   H     0.09315   0.41119   0.32628   0.00000  Uiso   1.00
H106   H     0.28497   0.58243   0.35497   0.00000  Uiso   1.00
H107   H     0.23512   0.60602   0.40454   0.00000  Uiso   1.00
Cl108  Cl    0.24325   0.62674   0.44347   0.00000  Uiso   1.00
S109   S     0.40993   0.41667  -0.00000   0.00000  Uiso   1.00
S110   S     0.41989   0.44219   0.22541   0.00000  Uiso   1.00
S111   S     0.41397   0.42042   0.11511   0.00000  Uiso   1.00
S112   S     0.57660   0.58333   0.05921   0.00000  Uiso   1.00
S113   S     0.58186   0.62259   0.28205   0.00000  Uiso   1.00
S114   S     0.58294   0.59322   0.17002   0.00000  Uiso   1.00
Cd115  Cd    0.66197   0.42597   0.17056   0.00000  Uiso   1.00
Cd116  Cd    0.49193   0.58696   0.11556   0.00000  Uiso   1.00
Cd117  Cd    0.49326   0.58333   0.00000   0.00000  Uiso   1.00
Cd118  Cd    0.49822   0.60897   0.22638   0.00000  Uiso   1.00
Cd119  Cd    0.65993   0.41667   0.05921   0.00000  Uiso   1.00
Cd120  Cd    0.64793   0.45675   0.26987   0.00000  Uiso   1.00
C121   C     0.55041   0.45855   0.36974   0.00000  Uiso   1.00
N122   N     0.56621   0.57022   0.36594   0.00000  Uiso   1.00
H123   H     0.58729   0.42846   0.39171   0.00000  Uiso   1.00
H124   H     0.56229   0.41776   0.34319   0.00000  Uiso   1.00
H125   H     0.52989   0.60415   0.34741   0.00000  Uiso   1.00
C126   C     0.47043   0.44154   0.38203   0.00000  Uiso   1.00
C127   C     0.41291   0.45906   0.35117   0.00000  Uiso   1.00
H128   H     0.45951   0.49325   0.40603   0.00000  Uiso   1.00
H129   H     0.46557   0.36150   0.39315   0.00000  Uiso   1.00
H130   H     0.40998   0.54204   0.34237   0.00000  Uiso   1.00
H131   H     0.35781   0.43567   0.36142   0.00000  Uiso   1.00
H132   H     0.42648   0.41119   0.32628   0.00000  Uiso   1.00
H133   H     0.61831   0.58243   0.35497   0.00000  Uiso   1.00
H134   H     0.56845   0.60602   0.40454   0.00000  Uiso   1.00
Cl135  Cl    0.57658   0.62674   0.44347   0.00000  Uiso   1.00
S136   S     0.74326   0.41667   0.00000   0.00000  Uiso   1.00
S137   S     0.75322   0.44219   0.22541   0.00000  Uiso   1.00
S138   S     0.74730   0.42042   0.11511   0.00000  Uiso   1.00
S139   S     0.90993   0.58333   0.05921   0.00000  Uiso   1.00
S140   S     0.91519   0.62259   0.28205   0.00000  Uiso   1.00
S141   S     0.91628   0.59322   0.17002   0.00000  Uiso   1.00
Cd142  Cd    0.99530   0.42597   0.17056   0.00000  Uiso   1.00
Cd143  Cd    0.82526   0.58696   0.11556   0.00000  Uiso   1.00
Cd144  Cd    0.82660   0.58333   0.00000   0.00000  Uiso   1.00
Cd145  Cd    0.83156   0.60897   0.22638   0.00000  Uiso   1.00
Cd146  Cd    0.99326   0.41667   0.05921   0.00000  Uiso   1.00
Cd147  Cd    0.98126   0.45675   0.26987   0.00000  Uiso   1.00
C148   C     0.88374   0.45855   0.36974   0.00000  Uiso   1.00
N149   N     0.89954   0.57022   0.36594   0.00000  Uiso   1.00
H150   H     0.92062   0.42846   0.39171   0.00000  Uiso   1.00
H151   H     0.89563   0.41776   0.34319   0.00000  Uiso   1.00
H152   H     0.86322   0.60415   0.34741   0.00000  Uiso   1.00
C153   C     0.80376   0.44154   0.38203   0.00000  Uiso   1.00
C154   C     0.74625   0.45906   0.35117   0.00000  Uiso   1.00
H155   H     0.79284   0.49325   0.40603   0.00000  Uiso   1.00
H156   H     0.79890   0.36150   0.39315   0.00000  Uiso   1.00
H157   H     0.74332   0.54204   0.34237   0.00000  Uiso   1.00
H158   H     0.69115   0.43567   0.36142   0.00000  Uiso   1.00
H159   H     0.75982   0.41119   0.32628   0.00000  Uiso   1.00
H160   H     0.95164   0.58243   0.35497   0.00000  Uiso   1.00
H161   H     0.90179   0.60602   0.40454   0.00000  Uiso   1.00
Cl162  Cl    0.90991   0.62674   0.44347   0.00000  Uiso   1.00
S163   S     0.07660   0.75000  -0.00000   0.00000  Uiso   1.00
S164   S     0.08656   0.77553   0.22541   0.00000  Uiso   1.00
S165   S     0.08064   0.75375   0.11511   0.00000  Uiso   1.00
S166   S     0.24326   0.91667   0.05921   0.00000  Uiso   1.00
S167   S     0.24852   0.95592   0.28205   0.00000  Uiso   1.00
S168   S     0.24961   0.92655   0.17002   0.00000  Uiso   1.00
Cd169  Cd    0.32864   0.75930   0.17056   0.00000  Uiso   1.00
Cd170  Cd    0.15859   0.92029   0.11556   0.00000  Uiso   1.00
Cd171  Cd    0.15993   0.91667   0.00000   0.00000  Uiso   1.00
Cd172  Cd    0.16489   0.94231   0.22638   0.00000  Uiso   1.00
Cd173  Cd    0.32660   0.75000   0.05921   0.00000  Uiso   1.00
Cd174  Cd    0.31459   0.79009   0.26987   0.00000  Uiso   1.00
C175   C     0.21708   0.79188   0.36974   0.00000  Uiso   1.00
N176   N     0.23287   0.90356   0.36594   0.00000  Uiso   1.00
H177   H     0.25395   0.76179   0.39171   0.00000  Uiso   1.00
H178   H     0.22896   0.75110   0.34319   0.00000  Uiso   1.00
H179   H     0.19655   0.93748   0.34741   0.00000  Uiso   1.00
C180   C     0.13709   0.77487   0.38203   0.00000  Uiso   1.00
C181   C     0.07958   0.79239   0.35117   0.00000  Uiso   1.00
H182   H     0.12617   0.82659   0.40603   0.00000  Uiso   1.00
H183   H     0.13224   0.69483   0.39315   0.00000  Uiso   1.00
H184   H     0.07665   0.87538   0.34237   0.00000  Uiso   1.00
H185   H     0.02448   0.76900   0.36142   0.00000  Uiso   1.00
H186   H     0.09315   0.74452   0.32628   0.00000  Uiso   1.00
H187   H     0.28497   0.91577   0.35497   0.00000  Uiso   1.00
H188   H     0.23512   0.93935   0.40454   0.00000  Uiso   1.00
Cl189  Cl    0.24325   0.96008   0.44347   0.00000  Uiso   1.00
S190   S     0.40993   0.75000  -0.00000   0.00000  Uiso   1.00
S191   S     0.41989   0.77553   0.22541   0.00000  Uiso   1.00
S192   S     0.41397   0.75375   0.11511   0.00000  Uiso   1.00
S193   S     0.57660   0.91667   0.05921   0.00000  Uiso   1.00
S194   S     0.58186   0.95592   0.28205   0.00000  Uiso   1.00
S195   S     0.58294   0.92655   0.17002   0.00000  Uiso   1.00
Cd196  Cd    0.66197   0.75930   0.17056   0.00000  Uiso   1.00
Cd197  Cd    0.49193   0.92029   0.11556   0.00000  Uiso   1.00
Cd198  Cd    0.49326   0.91667   0.00000   0.00000  Uiso   1.00
Cd199  Cd    0.49822   0.94231   0.22638   0.00000  Uiso   1.00
Cd200  Cd    0.65993   0.75000   0.05921   0.00000  Uiso   1.00
Cd201  Cd    0.64793   0.79009   0.26987   0.00000  Uiso   1.00
C202   C     0.55041   0.79188   0.36974   0.00000  Uiso   1.00
N203   N     0.56621   0.90356   0.36594   0.00000  Uiso   1.00
H204   H     0.58729   0.76179   0.39171   0.00000  Uiso   1.00
H205   H     0.56229   0.75110   0.34319   0.00000  Uiso   1.00
H206   H     0.52989   0.93748   0.34741   0.00000  Uiso   1.00
C207   C     0.47043   0.77487   0.38203   0.00000  Uiso   1.00
C208   C     0.41291   0.79239   0.35117   0.00000  Uiso   1.00
H209   H     0.45951   0.82659   0.40603   0.00000  Uiso   1.00
H210   H     0.46557   0.69483   0.39315   0.00000  Uiso   1.00
H211   H     0.40998   0.87538   0.34237   0.00000  Uiso   1.00
H212   H     0.35781   0.76900   0.36142   0.00000  Uiso   1.00
H213   H     0.42648   0.74452   0.32628   0.00000  Uiso   1.00
H214   H     0.61831   0.91577   0.35497   0.00000  Uiso   1.00
H215   H     0.56845   0.93935   0.40454   0.00000  Uiso   1.00
Cl216  Cl    0.57658   0.96008   0.44347   0.00000  Uiso   1.00
S217   S     0.74326   0.75000  -0.00000   0.00000  Uiso   1.00
S218   S     0.75322   0.77553   0.22541   0.00000  Uiso   1.00
S219   S     0.74730   0.75375   0.11511   0.00000  Uiso   1.00
S220   S     0.90993   0.91667   0.05921   0.00000  Uiso   1.00
S221   S     0.91519   0.95592   0.28205   0.00000  Uiso   1.00
S222   S     0.91628   0.92655   0.17002   0.00000  Uiso   1.00
Cd223  Cd    0.99530   0.75930   0.17056   0.00000  Uiso   1.00
Cd224  Cd    0.82526   0.92029   0.11556   0.00000  Uiso   1.00
Cd225  Cd    0.82660   0.91667   0.00000   0.00000  Uiso   1.00
Cd226  Cd    0.83156   0.94231   0.22638   0.00000  Uiso   1.00
Cd227  Cd    0.99326   0.75000   0.05921   0.00000  Uiso   1.00
Cd228  Cd    0.98126   0.79009   0.26987   0.00000  Uiso   1.00
C229   C     0.88374   0.79188   0.36974   0.00000  Uiso   1.00
N230   N     0.89954   0.90356   0.36594   0.00000  Uiso   1.00
H231   H     0.92062   0.76179   0.39171   0.00000  Uiso   1.00
H232   H     0.89563   0.75110   0.34319   0.00000  Uiso   1.00
H233   H     0.86322   0.93748   0.34741   0.00000  Uiso   1.00
C234   C     0.80376   0.77487   0.38203   0.00000  Uiso   1.00
C235   C     0.74625   0.79239   0.35117   0.00000  Uiso   1.00
H236   H     0.79284   0.82659   0.40603   0.00000  Uiso   1.00
H237   H     0.79890   0.69483   0.39315   0.00000  Uiso   1.00
H238   H     0.74332   0.87538   0.34237   0.00000  Uiso   1.00
H239   H     0.69115   0.76900   0.36142   0.00000  Uiso   1.00
H240   H     0.75982   0.74452   0.32628   0.00000  Uiso   1.00
H241   H     0.95164   0.91577   0.35497   0.00000  Uiso   1.00
H242   H     0.90179   0.93935   0.40454   0.00000  Uiso   1.00
Cl243  Cl    0.90991   0.96008   0.44347   0.00000  Uiso   1.00
loop_
_geom_bond_atom_site_label_1
_geom_bond_atom_site_label_2
_geom_bond_distance
_geom_bond_site_symmetry_2
_ccdc_geom_bond_type
S1     Cd171   2.603   1_545 S
S1     Cd9     2.603   .     S
S1     Cd65    2.603   1_455 S
S2     Cd61    2.574   1_455 S
S2     Cd172   2.551   1_545 S
S2     Cd10    2.553   .     S
S2     Cd66    2.487   1_455 S
S3     Cd61    2.517   1_455 S
S3     Cd8     2.547   .     S
S3     Cd170   2.549   1_545 S
S3     Cd65    2.551   1_455 S
S4     Cd92    2.603   .     S
S4     Cd8     2.534   .     S
S4     Cd9     2.603   .     S
S4     Cd11    2.603   .     S
S5     Cd93    2.484   .     S
S5     Cd10    2.509   .     S
S5     Cd12    2.466   .     S
S6     Cd7     2.565   .     S
S6     Cd8     2.553   .     S
S6     Cd10    2.543   .     S
S6     Cd88    2.552   .     S
Cd7    S29     2.574   .     S
Cd7    S30     2.517   .     S
Cd7    S168    2.552   1_545 S
Cd8    S84     2.549   .     S
Cd9    S82     2.603   .     S
Cd10   S83     2.551   .     S
Cd11   S30     2.551   .     S
Cd11   S28     2.603   .     S
Cd11   S166    2.603   1_545 S
Cd12   S29     2.487   .     S
Cd12   S167    2.484   1_545 S
C13    N14     1.458   .     S
C13    H15     1.100   .     S
C13    H16     1.106   .     S
C13    C18     1.524   .     S
N14    H17     1.029   .     S
N14    H25     1.030   .     S
N14    H26     1.459   .     S
C18    C19     1.534   .     S
C18    H20     1.102   .     S
C18    H21     1.099   .     S
C19    H22     1.105   .     S
C19    H23     1.101   .     S
C19    H24     1.109   .     S
H26    Cl27    1.429   .     S
S28    Cd198   2.603   1_545 S
S28    Cd36    2.603   .     S
S29    Cd199   2.551   1_545 S
S29    Cd37    2.553   .     S
S30    Cd35    2.547   .     S
S30    Cd197   2.549   1_545 S
S31    Cd119   2.603   .     S
S31    Cd35    2.534   .     S
S31    Cd36    2.603   .     S
S31    Cd38    2.603   .     S
S32    Cd120   2.484   .     S
S32    Cd37    2.509   .     S
S32    Cd39    2.466   .     S
S33    Cd34    2.565   .     S
S33    Cd35    2.553   .     S
S33    Cd37    2.543   .     S
S33    Cd115   2.552   .     S
Cd34   S56     2.574   .     S
Cd34   S57     2.517   .     S
Cd34   S195    2.552   1_545 S
Cd35   S111    2.549   .     S
Cd36   S109    2.603   .     S
Cd37   S110    2.551   .     S
Cd38   S57     2.551   .     S
Cd38   S55     2.603   .     S
Cd38   S193    2.603   1_545 S
Cd39   S56     2.487   .     S
Cd39   S194    2.484   1_545 S
C40    N41     1.458   .     S
C40    H42     1.100   .     S
C40    H43     1.106   .     S
C40    C45     1.524   .     S
N41    H44     1.029   .     S
N41    H52     1.030   .     S
N41    H53     1.459   .     S
C45    C46     1.534   .     S
C45    H47     1.102   .     S
C45    H48     1.099   .     S
C46    H49     1.105   .     S
C46    H50     1.101   .     S
C46    H51     1.109   .     S
H53    Cl54    1.429   .     S
S55    Cd225   2.603   1_545 S
S55    Cd63    2.603   .     S
S56    Cd226   2.551   1_545 S
S56    Cd64    2.553   .     S
S57    Cd62    2.547   .     S
S57    Cd224   2.549   1_545 S
S58    Cd146   2.603   .     S
S58    Cd62    2.534   .     S
S58    Cd63    2.603   .     S
S58    Cd65    2.603   .     S
S59    Cd147   2.484   .     S
S59    Cd64    2.509   .     S
S59    Cd66    2.466   .     S
S60    Cd61    2.565   .     S
S60    Cd62    2.553   .     S
S60    Cd64    2.543   .     S
S60    Cd142   2.552   .     S
Cd61   S2      2.574   1_655 S
Cd61   S3      2.517   1_655 S
Cd61   S222    2.552   1_545 S
Cd62   S138    2.549   .     S
Cd63   S136    2.603   .     S
Cd64   S137    2.551   .     S
Cd65   S3      2.551   1_655 S
Cd65   S1      2.603   1_655 S
Cd65   S220    2.603   1_545 S
Cd66   S2      2.487   1_655 S
Cd66   S221    2.484   1_545 S
C67    N68     1.458   .     S
C67    H69     1.100   .     S
C67    H70     1.106   .     S
C67    C72     1.524   .     S
N68    H71     1.029   .     S
N68    H79     1.030   .     S
N68    H80     1.459   .     S
C72    C73     1.534   .     S
C72    H74     1.102   .     S
C72    H75     1.099   .     S
C73    H76     1.105   .     S
C73    H77     1.101   .     S
C73    H78     1.109   .     S
H80    Cl81    1.429   .     S
S82    Cd90    2.603   .     S
S82    Cd146   2.603   1_455 S
S83    Cd142   2.574   1_455 S
S83    Cd91    2.553   .     S
S83    Cd147   2.487   1_455 S
S84    Cd142   2.517   1_455 S
S84    Cd89    2.547   .     S
S84    Cd146   2.551   1_455 S
S85    Cd173   2.603   .     S
S85    Cd89    2.534   .     S
S85    Cd90    2.603   .     S
S85    Cd92    2.603   .     S
S86    Cd174   2.484   .     S
S86    Cd91    2.509   .     S
S86    Cd93    2.466   .     S
S87    Cd88    2.565   .     S
S87    Cd89    2.553   .     S
S87    Cd91    2.543   .     S
S87    Cd169   2.552   .     S
Cd88   S110    2.574   .     S
Cd88   S111    2.517   .     S
Cd89   S165    2.549   .     S
Cd90   S163    2.603   .     S
Cd91   S164    2.551   .     S
Cd92   S111    2.551   .     S
Cd92   S109    2.603   .     S
Cd93   S110    2.487   .     S
C94    N95     1.458   .     S
C94    H96     1.100   .     S
C94    H97     1.106   .     S
C94    C99     1.524   .     S
N95    H98     1.029   .     S
N95    H106    1.030   .     S
N95    H107    1.459   .     S
C99    C100    1.534   .     S
C99    H101    1.102   .     S
C99    H102    1.099   .     S
C100   H103    1.105   .     S
C100   H104    1.101   .     S
C100   H105    1.109   .     S
H107   Cl108   1.429   .     S
S109   Cd117   2.603   .     S
S110   Cd118   2.553   .     S
S111   Cd116   2.547   .     S
S112   Cd200   2.603   .     S
S112   Cd116   2.534   .     S
S112   Cd117   2.603   .     S
S112   Cd119   2.603   .     S
S113   Cd201   2.484   .     S
S113   Cd118   2.509   .     S
S113   Cd120   2.466   .     S
S114   Cd115   2.565   .     S
S114   Cd116   2.553   .     S
S114   Cd118   2.543   .     S
S114   Cd196   2.552   .     S
Cd115  S137    2.574   .     S
Cd115  S138    2.517   .     S
Cd116  S192    2.549   .     S
Cd117  S190    2.603   .     S
Cd118  S191    2.551   .     S
Cd119  S138    2.551   .     S
Cd119  S136    2.603   .     S
Cd120  S137    2.487   .     S
C121   N122    1.458   .     S
C121   H123    1.100   .     S
C121   H124    1.106   .     S
C121   C126    1.524   .     S
N122   H125    1.029   .     S
N122   H133    1.030   .     S
N122   H134    1.459   .     S
C126   C127    1.534   .     S
C126   H128    1.102   .     S
C126   H129    1.099   .     S
C127   H130    1.105   .     S
C127   H131    1.101   .     S
C127   H132    1.109   .     S
H134   Cl135   1.429   .     S
S136   Cd144   2.603   .     S
S137   Cd145   2.553   .     S
S138   Cd143   2.547   .     S
S139   Cd227   2.603   .     S
S139   Cd143   2.534   .     S
S139   Cd144   2.603   .     S
S139   Cd146   2.603   .     S
S140   Cd228   2.484   .     S
S140   Cd145   2.509   .     S
S140   Cd147   2.466   .     S
S141   Cd142   2.565   .     S
S141   Cd143   2.553   .     S
S141   Cd145   2.543   .     S
S141   Cd223   2.552   .     S
Cd142  S83     2.574   1_655 S
Cd142  S84     2.517   1_655 S
Cd143  S219    2.549   .     S
Cd144  S217    2.603   .     S
Cd145  S218    2.551   .     S
Cd146  S84     2.551   1_655 S
Cd146  S82     2.603   1_655 S
Cd147  S83     2.487   1_655 S
C148   N149    1.458   .     S
C148   H150    1.100   .     S
C148   H151    1.106   .     S
C148   C153    1.524   .     S
N149   H152    1.029   .     S
N149   H160    1.030   .     S
N149   H161    1.459   .     S
C153   C154    1.534   .     S
C153   H155    1.102   .     S
C153   H156    1.099   .     S
C154   H157    1.105   .     S
C154   H158    1.101   .     S
C154   H159    1.109   .     S
H161   Cl162   1.429   .     S
S163   Cd171   2.603   .     S
S163   Cd227   2.603   1_455 S
S164   Cd223   2.574   1_455 S
S164   Cd172   2.553   .     S
S164   Cd228   2.487   1_455 S
S165   Cd223   2.517   1_455 S
S165   Cd170   2.547   .     S
S165   Cd227   2.551   1_455 S
S166   Cd11    2.603   1_565 S
S166   Cd170   2.534   .     S
S166   Cd171   2.603   .     S
S166   Cd173   2.603   .     S
S167   Cd12    2.484   1_565 S
S167   Cd172   2.509   .     S
S167   Cd174   2.466   .     S
S168   Cd169   2.565   .     S
S168   Cd170   2.553   .     S
S168   Cd172   2.543   .     S
S168   Cd7     2.552   1_565 S
Cd169  S191    2.574   .     S
Cd169  S192    2.517   .     S
Cd170  S3      2.549   1_565 S
Cd171  S1      2.603   1_565 S
Cd172  S2      2.551   1_565 S
Cd173  S192    2.551   .     S
Cd173  S190    2.603   .     S
Cd174  S191    2.487   .     S
C175   N176    1.458   .     S
C175   H177    1.100   .     S
C175   H178    1.106   .     S
C175   C180    1.524   .     S
N176   H179    1.029   .     S
N176   H187    1.030   .     S
N176   H188    1.459   .     S
C180   C181    1.534   .     S
C180   H182    1.102   .     S
C180   H183    1.099   .     S
C181   H184    1.105   .     S
C181   H185    1.101   .     S
C181   H186    1.109   .     S
H188   Cl189   1.429   .     S
S190   Cd198   2.603   .     S
S191   Cd199   2.553   .     S
S192   Cd197   2.547   .     S
S193   Cd38    2.603   1_565 S
S193   Cd197   2.534   .     S
S193   Cd198   2.603   .     S
S193   Cd200   2.603   .     S
S194   Cd39    2.484   1_565 S
S194   Cd199   2.509   .     S
S194   Cd201   2.466   .     S
S195   Cd196   2.565   .     S
S195   Cd197   2.553   .     S
S195   Cd199   2.543   .     S
S195   Cd34    2.552   1_565 S
Cd196  S218    2.574   .     S
Cd196  S219    2.517   .     S
Cd197  S30     2.549   1_565 S
Cd198  S28     2.603   1_565 S
Cd199  S29     2.551   1_565 S
Cd200  S219    2.551   .     S
Cd200  S217    2.603   .     S
Cd201  S218    2.487   .     S
C202   N203    1.458   .     S
C202   H204    1.100   .     S
C202   H205    1.106   .     S
C202   C207    1.524   .     S
N203   H206    1.029   .     S
N203   H214    1.030   .     S
N203   H215    1.459   .     S
C207   C208    1.534   .     S
C207   H209    1.102   .     S
C207   H210    1.099   .     S
C208   H211    1.105   .     S
C208   H212    1.101   .     S
C208   H213    1.109   .     S
H215   Cl216   1.429   .     S
S217   Cd225   2.603   .     S
S218   Cd226   2.553   .     S
S219   Cd224   2.547   .     S
S220   Cd65    2.603   1_565 S
S220   Cd224   2.534   .     S
S220   Cd225   2.603   .     S
S220   Cd227   2.603   .     S
S221   Cd66    2.484   1_565 S
S221   Cd226   2.509   .     S
S221   Cd228   2.466   .     S
S222   Cd223   2.565   .     S
S222   Cd224   2.553   .     S
S222   Cd226   2.543   .     S
S222   Cd61    2.552   1_565 S
Cd223  S164    2.574   1_655 S
Cd223  S165    2.517   1_655 S
Cd224  S57     2.549   1_565 S
Cd225  S55     2.603   1_565 S
Cd226  S56     2.551   1_565 S
Cd227  S165    2.551   1_655 S
Cd227  S163    2.603   1_655 S
Cd228  S164    2.487   1_655 S
C229   N230    1.458   .     S
C229   H231    1.100   .     S
C229   H232    1.106   .     S
C229   C234    1.524   .     S
N230   H233    1.029   .     S
N230   H241    1.030   .     S
N230   H242    1.459   .     S
C234   C235    1.534   .     S
C234   H236    1.102   .     S
C234   H237    1.099   .     S
C235   H238    1.105   .     S
C235   H239    1.101   .     S
C235   H240    1.109   .     S
H242   Cl243   1.429   .     S
